# Supplementary material for: Effect of Longer Pre-Starter Diet Allowance on Post-Weaning Performance of Lightweight Piglets
Source: Animals (Basel). 2024 Dec 1;14(23):3471. doi: 10.3390/ani14233471 (PMC11639915; doi:10.3390/ani14233471)
Supplement: Supplementary file 1 [file animals-14-03471-s001.zip]

Archive with 1 entries (1 files):
- animals-3276824-supplementary.xlsx
