# Supplementary material for: Effect of Longer Pre-Starter Diet Allowance on Post-Weaning Performance of Lightweight Piglets
Source: Animals (Basel). 2024 Dec 1;14(23):3471. doi: 10.3390/ani14233471 (PMC11639915; doi:10.3390/ani14233471)
Supplement: Supplementary file 1 [file animals-14-03471-s001.zip › animals-3276824-supplementary.xlsx]

## Sheet: Sheet1
Table S1. Raw data used for the analysis.
Pen	Treatment	BW_category	FI_prestarter	FI_starter	N0	Deaths0_10	Deaths10_36	Deaths0_36	BW0	COV0	BW10	COV10	ADG0_10	ADFI0_10	EI0_10_kcal	LysI0_10	AEI0_10	ALysI0_10	EC_efficiency0_10	LysC_efficiency0_10	FCR0_10	FI1_10_pig	BW14	COV14	ADG10_14	ADFI10_14	FCR10_14	EI10_14	LysI10_14	AEI10_14	ALysI10_14	EC_efficiency10_14	LysC_efficiency10_14	BW21	COV21	ADG10_21	ADFI10_21	EI10_21	LysI10_21	AEI10_21	ALysI10_21	EC_efficiency10_21	LysC_efficiency10_21	FCR10_21	BW36	COV36	ADG14_36	ADFI14_36	FCR14_36
2	FIXED	MEDIUM	2.16778	12.046	11	0	0	0	5.41389	0.0665208	7.53591	0.154519	0.212202	0.216778	5514.09	40.1039	2.3071	4.01039	10.8722	18.8989	1.02156	2.16778	8.37864	0.143185	0.210682	0.278977	1.32416	2742.58	19.9592	2.86874	4.98979	13.6165	23.684												16.872	0.163425	0.374955	0.496823	1.32502
6	FIXED	MEDIUM	1.31051	10.3255	11	0	0	0	5.89797	0.105992	6.951	0.108121	0.105303	0.131051	3333.48	24.2443	1.39473	2.42443	13.2449	23.0234	1.24451	1.31051	7.48018	0.125713	0.132295	0.189545	1.43274	1863.39	13.5608	1.94911	3.39021	14.733	25.6261												15.3055	0.166356	0.355694	0.434876	1.22261
8	FIXED	MEDIUM	1.49091	10.1636	11	0	0	0	4.86646	0.0591347	6.34636	0.131739	0.14799	0.149091	3792.37	27.5818	1.58673	2.75818	10.7219	18.6376	1.00744	1.49091	7.01391	0.124758	0.166886	0.231864	1.38935	2279.41	16.5885	2.38427	4.14711	14.2868	24.8499												13.7073	0.209241	0.304244	0.419826	1.3799
12	FIXED	MEDIUM	1.73617	9.96057	11	1	2	3	5.20483	0.090071	7.1774	0.110934	0.173923	0.173617	4416.23	32.1192	1.84775	3.21192	10.6239	18.4674	0.99824	1.73617	7.76478	0.13443	0.173617	0.220889	0.99824	2171.52	15.8033	2.27141	3.95082	13.0829	22.7559												16.2525	0.170259	0.346765	0.412592	1.18983
14	FIXED	MEDIUM	1.90717	12.8236	11	0	0	0	5.78955	0.0969875	7.685	0.162856	0.189545	0.190717	4851.2	35.2827	2.02974	3.52827	10.7085	18.6144	1.00618	1.90717	8.06164	0.141954	0.0941591	0.215682	2.29061	2120.33	15.4307	2.21787	3.85769	23.5545	40.9699												16.3964	0.172273	0.378851	0.543678	1.43507
16	FIXED	MEDIUM	1.66879	9.75636	11	0	0	0	5.68227	0.0893331	7.14955	0.168995	0.146727	0.166879	4244.83	30.8726	1.77604	3.08726	12.1043	21.0408	1.13734	1.66879	7.58264	0.21759	0.108273	0.201841	1.86419	1984.26	14.4405	2.07554	3.61013	19.1696	33.3429												14.1836	0.292129	0.300045	0.406773	1.3557
19	FIXED	MEDIUM	1.67303	11.5674	11	0	1	1	5.1259	0.0569277	6.72418	0.150684	0.159828	0.167303	4255.62	30.9511	1.78055	3.09511	11.1404	19.3652	1.04677	1.67303	7.45564	0.174465	0.182864	0.239523	1.30984	2354.71	17.1364	2.46303	4.2841	13.4692	23.4279												16.632	0.110392	0.386802	0.482244	1.24675
27	FIXED	MEDIUM	1.76061	10.9218	11	0	0	0	5.20182	0.0769324	6.70455	0.154862	0.150273	0.176061	4478.38	32.5712	1.87376	3.25712	12.469	21.6747	1.17161	1.76061	7.41673	0.192317	0.178045	0.237205	1.33227	2331.92	16.9706	2.43919	4.24264	13.6998	23.829												15.1855	0.186015	0.353124	0.453318	1.28374
35	FIXED	MEDIUM	1.88182	10.4164	11	0	0	0	4.97077	0.0493566	6.57218	0.0724157	0.160141	0.188182	4786.71	34.8136	2.00276	3.48136	12.5062	21.7393	1.1751	1.88182	7.27436	0.103134	0.175545	0.230136	1.31098	2262.43	16.4649	2.3665	4.11622	13.4809	23.4482												14.7018	0.147014	0.337612	0.431628	1.27848
36	FIXED	MEDIUM	1.85929	10.3624	11	0	1	1	5.74727	0.14064	7.22364	0.20579	0.147636	0.185929	4729.41	34.3969	1.97878	3.43969	13.4031	23.2984	1.25937	1.85929	8.14064	0.226503	0.22925	0.356818	1.55646	3507.82	25.5282	3.66918	6.38205	16.0052	27.8388												15.3642	0.213553	0.325137	0.406141	1.24914
44	FIXED	MEDIUM	2.14515	11.7382	11	0	0	0	5.03067	0.0380431	7.05491	0.0864391	0.202424	0.214515	5456.54	39.6853	2.28301	3.96853	11.2784	19.605	1.05973	2.14515	7.64118	0.113546	0.146568	0.251318	1.71468	2470.67	17.9803	2.58432	4.49508	17.6322	30.6688												15.8836	0.11742	0.374657	0.48786	1.30215
15	FIXED	SMALL	1.64793	7.9816	11	1	0	1	4.14444	0.0887585	5.5552	0.179682	0.119396	0.164793	4191.77	30.4867	1.75384	3.04867	14.6893	25.5341	1.38022	1.64793												7.6221	0.20986	0.1879	0.268155	7249.5	52.7583	2.75745	4.79621	14.6751	25.5253	1.42711	12.654	0.226766
21	FIXED	SMALL	1.90253	8.72445	11	0	0	0	3.98824	0.0685023	5.83036	0.150469	0.184212	0.190253	4839.38	35.1967	2.0248	3.51967	10.9917	19.1066	1.03279	1.90253												8.37491	0.163765	0.231322	0.298289	8064.19	58.6872	3.06732	5.3352	13.26	23.0639	1.2895	13.8182	0.193695
22	FIXED	SMALL	1.95465	9.12009	11	0	0	0	4.21118	0.0563837	5.80664	0.0973799	0.159545	0.195465	4971.96	36.161	2.08027	3.6161	13.0387	22.665	1.22513	1.95465												8.47727	0.142019	0.242785	0.29414	7952.03	57.871	3.02466	5.261	12.4582	21.6694	1.21153	14.3618	0.164118
23	FIXED	SMALL	1.35081	7.28636	11	0	1	1	4.19667	0.0469382	5.23182	0.106627	0.103515	0.135081	3436	24.9899	1.43762	2.49899	13.888	24.1413	1.30494	1.35081												7.43691	0.180741	0.200463	0.238694	6453.05	46.9621	2.45451	4.26928	12.2442	21.2971	1.19072	12.584	0.122417
30	FIXED	SMALL	1.51424	6.76909	11	0	0	0	3.49206	0.0728209	5.02691	0.0934315	0.153485	0.151424	3851.72	28.0135	1.61156	2.80135	10.4998	18.2516	0.986575	1.51424												6.70027	0.146325	0.152124	0.232256	6279	45.6955	2.3883	4.15413	15.6997	27.3076	1.52676	10.9145	0.220017
31	FIXED	SMALL	1.83909	7.65482	11	0	1	1	3.67313	0.144705	5.41273	0.10963	0.17396	0.183909	4678.02	34.0232	1.95728	3.40232	11.2514	19.5581	1.05719	1.83909												7.55027	0.169939	0.194322	0.261124	7059.43	51.3751	2.68515	4.67046	13.818	24.0346	1.34377	12.644	0.18331
32	FIXED	SMALL	2.07586	8.864	11	0	0	0	3.71453	0.0962485	5.57291	0.192628	0.185838	0.207586	5280.28	38.4034	2.20927	3.84034	11.8881	20.6649	1.11702	2.07586												8.07518	0.199577	0.227479	0.301083	8139.71	59.2368	3.09605	5.38516	13.6102	23.6732	1.32356	13.6273	0.248143
41	FIXED	SMALL	1.63586	8.15045	11	0	1	1	3.94655	0.081787	5.36018	0.177859	0.141364	0.163586	4161.07	30.2634	1.74099	3.02634	12.3157	21.4082	1.1572	1.63586												7.61655	0.225766	0.205124	0.260471	7041.78	51.2466	2.67844	4.65879	13.0577	22.712	1.26982	12.9018	0.212193
43	FIXED	SMALL	1.6501	7.81574	11	0	2	2	3.75062	0.0799002	5.10809	0.243359	0.135747	0.16501	4197.3	30.5269	1.75615	3.05269	12.9369	22.488	1.21557	1.6501												6.9609	0.322317	0.164218	0.259027	7002.75	50.9626	2.66359	4.63296	16.2198	28.2122	1.57734	12.4756	0.22095
45	FIXED	SMALL	1.43788	7.97682	11	0	1	1	4.15802	0.0898035	5.53782	0.196118	0.13798	0.143788	3657.47	26.6008	1.53029	2.66008	11.0907	19.2787	1.04209	1.43788												7.39827	0.28778	0.178826	0.249802	6753.34	49.1475	2.56872	4.46795	14.3643	24.9849	1.39689	13.102	0.186329
47	FIXED	SMALL	1.25687	7.68609	11	0	2	2	4.20067	0.0579375	5.10855	0.108766	0.0907879	0.125687	3197.05	23.2521	1.33764	2.32521	14.7337	25.6114	1.3844	1.25687												7.33755	0.157813	0.202636	0.250769	6779.48	49.3377	2.57867	4.48525	12.7256	22.1345	1.23753	12.668	0.168998
4	TBW	MEDIUM	3.14118	10.4617	11	0	1	1	5.32596	0.0738982	7.28455	0.097037	0.195859	0.196818	5006.39	36.4114	2.09467	3.64114	10.6948	18.5906	1.0049	1.96818	8.23182	0.0894649	0.236818	0.29325	1.23829	2983.71	21.7005	3.12096	5.42512	13.1787	22.9084												15.7418	0.12283	0.341364	0.475531	1.39303
10	TBW	MEDIUM	2.34404	9.67273	11	0	0	0	5.56493	0.0987876	6.70745	0.152796	0.114253	0.128222	3261.54	23.7211	1.36463	2.37211	11.944	20.762	1.12227	1.28222	7.59527	0.122225	0.221955	0.265455	1.19599	2700.9	19.6436	2.82515	4.91091	12.7285	22.1257												14.8945	0.142812	0.331785	0.439669	1.32516
17	TBW	MEDIUM	3.26581	10.38	11	0	0	0	5.43466	0.0865952	7.53809	0.123799	0.210343	0.20999	5341.43	38.8481	2.23485	3.88481	10.6248	18.4689	0.998319	2.0999	8.358	0.142907	0.204977	0.291477	1.422	2965.68	21.5693	3.1021	5.39233	15.1339	26.307												16.2564	0.156336	0.359017	0.471818	1.3142
25	TBW	MEDIUM	3.71063	10.8467	11	0	1	1	5.01028	0.132887	7.15927	0.179872	0.214899	0.249535	6347.33	46.164	2.65572	4.6164	12.358	21.4817	1.16118	2.49535	8.11109	0.190729	0.237955	0.303818	1.27679	3091.24	22.4825	3.23344	5.62064	13.5885	23.6206												15.7964	0.228368	0.349331	0.493033	1.41137
29	TBW	MEDIUM	3.04155	8.9219	11	0	1	1	5.07049	0.0510685	6.95009	0.115038	0.18796	0.207455	5276.94	38.3791	2.20787	3.83791	11.7465	20.4188	1.10372	2.07455	7.59727	0.155907	0.161795	0.24175	1.49417	2459.72	17.8895	2.57287	4.47238	15.902	27.6422												14.2273	0.177972	0.301364	0.405541	1.34569
34	TBW	MEDIUM	2.51793	9.33273	11	0	0	0	5.29904	0.101867	6.50136	0.132433	0.120232	0.145747	3707.32	26.9633	1.55114	2.69633	12.9012	22.426	1.21222	1.45747	7.35191	0.167483	0.212636	0.265114	1.24679	2697.44	19.6184	2.82152	4.9046	13.2692	23.0657												14.2909	0.216622	0.315409	0.424215	1.34497
39	TBW	MEDIUM	2.79339	9.20364	11	0	0	0	5.72269	0.0626506	7.37309	0.137389	0.16504	0.170939	4348.12	31.6238	1.81925	3.16238	11.0231	19.1612	1.03574	1.70939	8.41455	0.16218	0.260364	0.271	1.04085	2757.33	20.054	2.88416	5.0135	11.0774	19.2558												16.3691	0.184585	0.36157	0.418347	1.15703
40	TBW	MEDIUM	2.98648	9.19818	11	0	0	0	5.45279	0.152521	7.264	0.204315	0.181121	0.19003	4833.72	35.1556	2.02243	3.51556	11.1662	19.41	1.04919	1.9003	8.18682	0.222643	0.230705	0.271545	1.17703	2762.88	20.0944	2.88997	5.02359	12.5267	21.775												15.0836	0.138241	0.313492	0.418099	1.33368
42	TBW	MEDIUM	2.93594	9.47664	11	0	1	1	5.02487	0.0508404	6.58982	0.0650761	0.156495	0.194485	4947.03	35.9797	2.06984	3.59797	13.2262	22.991	1.24275	1.94485	7.61009	0.0689099	0.255068	0.247773	0.971398	2521	18.3352	2.63696	4.5838	10.3383	17.9709												14.292	0.131883	0.304914	0.430756	1.41272
46	TBW	MEDIUM	2.90431	11.14	11	0	0	0	5.12607	0.0552592	6.63355	0.0699219	0.150747	0.173495	4413.12	32.0966	1.84645	3.20966	12.2486	21.2916	1.1509	1.73495	7.46345	0.117098	0.207477	0.292341	1.40903	2974.46	21.6332	3.11129	5.40831	14.9958	26.067												16.0545	0.129944	0.390504	0.506364	1.29669
48	TBW	MEDIUM	2.90094	9.38842	11	0	1	1	5.66278	0.0917971	7.21955	0.169666	0.155677	0.170758	4343.49	31.5902	1.81732	3.15902	11.6737	20.2921	1.09687	1.70758	7.98864	0.196668	0.192273	0.298341	1.55165	3035.51	22.0772	3.17514	5.51931	16.5138	28.7056												14.9818	0.265913	0.313	0.426746	1.36341
1	TBW	SMALL	6.68437	6.1621	11	0	1	1	3.95365	0.102302	5.789	0.145053	0.183535	0.183697	4672.63	33.9839	1.95503	3.39839	10.652	18.5163	1.00088	1.83697												8.3999	0.106	0.218218	0.440673	12330.1	89.6769	4.68994	8.15245	21.492	37.3591	2.01941	14.562	0.109478
7	TBW	SMALL	4.46463	4.7761	11	0	1	1	4.084	0.0703953	5.48855	0.162451	0.140455	0.154273	3924.17	28.5405	1.64187	2.85405	11.6897	20.3201	1.09838	1.54273												7.7539	0.223513	0.202782	0.265627	7432.32	54.0552	2.82698	4.9141	13.941	24.2335	1.30992	12.53	0.257912
11	TBW	SMALL	5.13668	5.16718	11	0	0	0	3.67215	0.0676495	5.49609	0.206318	0.182394	0.182131	4632.8	33.6943	1.93836	3.36943	10.6273	18.4734	0.99856	1.82131												7.96191	0.239117	0.224165	0.301397	8433.16	61.3342	3.20767	5.57584	14.3094	24.8738	1.34453	13.1291	0.237668
13	TBW	SMALL	4.25633	4.82527	11	0	0	0	4.05655	0.0657993	5.25473	0.167563	0.119818	0.139697	3553.42	25.8439	1.48675	2.58439	12.4084	21.5693	1.16591	1.39697												7.462	0.173076	0.200661	0.259942	7273.25	52.8982	2.76648	4.80893	13.7868	23.9654	1.29543	12.2873	0.165277
18	TBW	SMALL	4.06819	4.8925	11	0	1	1	3.93822	0.0765822	4.99509	0.168331	0.105687	0.134869	3430.6	24.9507	1.43536	2.49507	13.5813	23.6081	1.27612	1.34869												7.1115	0.151844	0.179927	0.247227	6917.48	50.3107	2.63116	4.5737	14.6235	25.4197	1.37404	12.004	0.167729
20	TBW	SMALL	4.64688	4.5763	11	1	0	1	4.18787	0.0713226	5.4548	0.0906902	0.110291	0.145528	3701.74	26.9227	1.54881	2.69227	14.043	24.4107	1.31949	1.45528												8.1737	0.123498	0.247173	0.290145	8118.35	59.0446	3.08792	5.36769	12.493	21.7164	1.17386	12.75	0.11594
24	TBW	SMALL	4.01133	4.75927	11	0	1	1	4.1336	0.0635917	5.13673	0.0870496	0.100313	0.120333	3060.87	22.2617	1.28067	2.22617	12.7667	22.1922	1.19958	1.20333												7.36291	0.117603	0.20238	0.255273	7142.6	51.948	2.71678	4.72255	13.4242	23.335	1.26135	12.554	0.092891
26	TBW	SMALL	5.30694	4.80591	11	0	0	0	3.90909	0.088749	5.09545	0.227131	0.118636	0.185758	4725.04	34.3652	1.97696	3.43652	16.664	28.9668	1.56577	1.85758												7.74682	0.215155	0.241033	0.313579	8774.01	63.8132	3.33731	5.8012	13.8459	24.0681	1.30098	12.5527	0.219136
28	TBW	SMALL	4.90173	4.739	11	0	0	0	3.70522	0.105619	5.30027	0.227781	0.159505	0.199364	5071.13	36.8823	2.12176	3.68823	13.3022	23.1229	1.24989	1.99364												7.53555	0.316075	0.203207	0.264372	7397.19	53.7997	2.81362	4.89088	13.8461	24.0685	1.301	12.2745	0.378612
33	TBW	SMALL	5.18303	5.113	11	0	1	1	4.1132	0.0858434	6.04573	0.0992546	0.193253	0.188212	4787.48	34.8192	2.00308	3.48192	10.3651	18.0175	0.973918	1.88212												8.68855	0.163738	0.240256	0.300083	8396.39	61.0668	3.19368	5.55153	13.2928	23.1067	1.24901	14.126	0.159184
37	TBW	SMALL	5.13821	5.01928	11	1	0	1	4.09802	0.0803442	5.6156	0.14597	0.132228	0.168171	4277.69	31.1116	1.78979	3.11116	13.5356	23.5287	1.27182	1.68171												7.9888	0.161267	0.215745	0.314227	8792.16	63.9453	3.34422	5.8132	15.5008	26.9447	1.45647	12.9844	0.152597
[truncated: 18 more columns]
